# Supplementary material for: A deep learning-based toolkit for 3D nuclei segmentation and quantitative analysis in cellular and tissue context
Source: Development. 2024 Jul 18;151(14):dev202800. doi: 10.1242/dev.202800 (PMC11273294; doi:10.1242/dev.202800)
Supplement: Table S3. Detailed quantification of AP scores for evaluation of segmentation [file develop-151-202800-TableS3.xlsx]

## Sheet: Sheet1
Data used in table 1. Comparative analysis of different model performance when involving human in the loop to train a gold model.															Table 1
Tool	Model	GT Version	5-fold mAP	mAP STD	mAP - STD	5-fold AP50	AP50 STD	AP50 - STD							Tool	Model	GT Version	5-fold mAP ± STD
PlantSeg	GASP	Initial	0.574	0.077	0.4969	0.8994	0.0377	0.8617							PlantSeg	GASP	Initial	57.4% ± 7.7%
PlantSeg	GASP	gold	0.788	0.0198	0.7682	0.9674	0.0123	0.9551							PlantSeg	GASP	gold	78.80% ± 1.98%
Cellpose	nuclei	initial	0.4364	0.1288	0.3076	0.8243	0.1506	0.6736							Cellpose	nuclei	initial	43.64% ± 12.88%
Cellpose	nuclei	gold	0.5196	0.1251	0.3946	0.843	0.1421	0.7009							Cellpose	nuclei	gold	51.96% ± 12.51%
StarDist	ResNet	Initial	0.6761	0.065	0.6111	0.9592	0.0154	0.9437							StarDist	ResNet	Initial	67.61% ± 6.5%
StarDist	ResNet	gold	0.7833	0.0173	0.766	0.973	0.0094	0.9636							StarDist	ResNet	gold	78.33% ± 1.73%
															StarDist	ResNet	gold	78.33% ± 1.73%
Data used in table 2. Comparative analysis of different model training performance.															Table2
Tool	Model	z size	y size	x size	z rescale	y rescale	x rescale	5-fold mAP	mAP STD	mAP - STD	5-fold AP50	AP50 STD	AP50 - STD		Tool	Model	5-fold mAP ± STD
PlantSeg	GASP, 0.96	96	96	96	1	1	1	0.788	0.0198	0.7682	0.9674	0.0123	0.9551		PlantSeg	GASP, 0.96	78.80% ± 1.98%
StarDist	ResNet	96	96	96	2	4	4	0.7833	0.0173	0.766	0.973	0.0094	0.9636		StarDist	ResNet	78.33% ± 1.73%
StarDist	UNet	96	96	96	2	4	4	0.7825	0.0184	0.7641	0.9698	0.0092	0.9605		StarDist	UNet	78.25% ± 1.84%
Cellpose	nuclei	0	0	0	1.17	0.52	0.52	0.5196	0.1251	0.3946	0.843	0.1421	0.7009		Cellpose	Finetune nuclei	51.96% ± 12.51%
Cellpose	cyto2	0	0	0	1.17	0.52	0.52	0.5105	0.1293	0.3813	0.8413	0.1522	0.689		Cellpose	Finetune cyto2	51.05% ± 12.93%
Cellpose	train from scratch	0	0	0	1.17	0.52	0.52	0.5126	0.1375	0.3751	0.8398	0.1602	0.6796		Cellpose	Train from scratch	51.26% ± 13.75%
Data used in table S1. Comparative analysis of different model performance when input image is resampled to isotropic compared to original dimension.															Table S1
Tool	Model	Isotropy	5-fold mAP	mAP STD	mAP - STD	5-fold AP50	AP50 STD	AP50 - STD							Tool	Model	Isotropy	5-fold mAP ± STD
PlantSeg	GASP	original	0.788	0.0198	0.7682	0.9674	0.0123	0.9551							PlantSeg	GASP	original	78.8% ± 1.98%
PlantSeg	GASP	isotropic	0.6825	0.0185	0.6641	0.9479	0.0069	0.941							PlantSeg	GASP	isotropic	68.25% ± 1.85%
PlantSeg	GASP	isotropic 3D rot	0.6842	0.0203	0.6639	0.9457	0.0118	0.9339							PlantSeg	GASP	isotropic 3D rot	68.42% ± 2.03%
Cellpose	nuclei	original	0.4412	0.1218	0.3194	0.7443	0.1331	0.6112							Cellpose	nuclei	original	44.12% ± 12.18%
Cellpose	nuclei	isotropic	0.5196	0.1251	0.3946	0.843	0.1421	0.7009							Cellpose	nuclei	isotropic	51.96% ± 12.51%
StarDist	ResNet	original	0.7833	0.0173	0.766	0.973	0.0094	0.9636							StarDist	ResNet	original	78.33% ± 1.73%
StarDist	ResNet	isotropic	0.6579	0.0093	0.6486	0.9618	0.0154	0.9464							StarDist	ResNet	isotropic	65.79% ± 0.93%
StarDist	ResNet	isotropic 3D rot	0.6278	0.0161	0.6117	0.9603	0.013	0.9473							StarDist	ResNet	isotropic 3D rot	62.78% ± 1.61%
